# Supplementary material for: Biosynthetic Gene Cluster Diversity and Species-Specific Metabolic Potential in Ustilaginaceae
Source: J Fungi (Basel). 2026 Apr 27;12(5):319. doi: 10.3390/jof12050319 (PMC13208730; doi:10.3390/jof12050319)
Supplement: Supplementary file 1 [file jof-12-00319-s001.zip]

Archive with 1 entries (1 files):
- jof-4216461-supplementary.pdf
